# Supplementary material for: Topolow: a mapping algorithm for antigenic cross-reactivity and binding affinity assays
Source: Bioinformatics. 2025 Jun 25;41(7):btaf372. doi: 10.1093/bioinformatics/btaf372 (PMC12237505; doi:10.1093/bioinformatics/btaf372)
Supplement: btaf372_Supplementary_Data [file btaf372_supplementary_data.zip]

Archive with 1 entries (1 files):
- Topolow_Bioinformatics_major_rev_2__submissionCopy_ (7) [SI]-1.pdf
